# Supplementary material for: Effect of different velocity loss thresholds during a resistance training program on jump and sprint performances in trained female athletes
Source: PLoS One. 2026 Apr 13;21(4):e0347298. doi: 10.1371/journal.pone.0347298 (PMC13075667; doi:10.1371/journal.pone.0347298)
Supplement: S1 File — (XLSX) [file pone.0347298.s001.xlsx]

## Sheet: Sheet1
Group		5m sprint speed (m/s)	10m sprint speed (m/s)	20m sprint speed (m/s)	CMJ height (cm)	SJ height (cm)	Squat 1RM (kg)
VL10%	Average (Pre)	4.4625	5.1625	5.81375	31.4875	28.7	85
	SD (Pre)	0.251211	0.190919	0.183454	3.88272	1.6699	12.5357
	Average (Post)	4.49625	5.265	5.9225	33.5875	31.275	88.75
	SD (Post)	0.105009	0.135013	0.136878	1.80668	2.24101	13.0247
VL20%	Average (Pre)	4.23857	4.95571	5.61571	27.2429	25.1286	71.4286
	SD (Pre)	0.12967	0.188048	0.184288	4.4564	3.83871	8.01784
	Average (Post)	4.28286	5.03	5.71143	29.8857	26.8286	76.4286
	SD (Post)	0.132755	0.169214	0.159	4.578	4.42105	8.01784
